# Supplementary material for: Co-Expression of Lipid Transporters Simultaneously Enhances Oil and Starch Accumulation in the Green Microalga Chlamydomonas reinhardtii under Nitrogen Starvation
Source: Metabolites. 2023 Jan 10;13(1):115. doi: 10.3390/metabo13010115 (PMC9866645; doi:10.3390/metabo13010115)
Supplement: Supplementary file 1 [file metabolites-13-00115-s001.zip]

Archive with 1 entries (1 files):
- metabolites-2091618-supplementary.pdf
